# Supplementary material for: SFPFusion: An Improved Vision Transformer Combining Super Feature Attention and Wavelet-Guided Pooling for Infrared and Visible Images Fusion
Source: Sensors (Basel). 2023 Sep 13;23(18):7870. doi: 10.3390/s23187870 (PMC10536945; doi:10.3390/s23187870)
Supplement: Supplementary file 1 [file sensors-23-07870-s001.zip]

Archive with 1 entries (1 files):
- sensors-2578388-supplementary.pdf
